# Supplementary material for: Reduced likelihood of the Poggendorff illusion in cerebellar strokes: a clinical and neuroimaging study
Source: Brain Commun. 2023 Mar 6;5(2):fcad053. doi: 10.1093/braincomms/fcad053 (PMC10018644; doi:10.1093/braincomms/fcad053)
Supplement: fcad053_Supplementary_Data [file fcad053_supplementary_data.zip]

Archive with 2 entries (2 files):
- Supplementary_material_figures_and_legends.docx
- Supplementary_material.docx
